# Supplementary material for: Isolation and complete genome analysis of neurotropic dengue virus serotype 3 from the cerebrospinal fluid of an encephalitis patient
Source: PLoS Negl Trop Dis. 2018 Jan 12;12(1):e0006198. doi: 10.1371/journal.pntd.0006198 (PMC5809095; doi:10.1371/journal.pntd.0006198)
Supplement: S1 Table — (XLSX) [file pntd.0006198.s002.xlsx]

## Sheet: Table S1 DENV-3 references
No.	GenBank Accession	Strain/isolate name	Country	Year	Genotype
1	AY648961	Sleman/78	Indonesia	1978	I
2	AY858038	den3_88	Indonesia	1988	I
3	AY744677	PF89/27643	French Polynesia	1989	I
4	AY744678	PF89/320219	French Polynesia	1989	I
5	JQ920481	NC89/060289-283	New Caledonia	1989	I
6	JQ920487	WF89/140889-4838	Wallis and Futuna	1989	I
7	AY744679	PF90/3050	French Polynesia	1990	I
8	AY744680	PF90/3056	French Polynesia	1990	I
9	AY744681	PF90/6056	French Polynesia	1990	I
10	JQ920476	PF91/090891-22130	French Polynesia	1991	I
11	FJ898455	DENV-3/CK/BID-V2972/1991	Cook Islands	1991	I
12	AY744682	PF92/2956	French Polynesia	1992	I
13	AY744683	PF92/2986	French Polynesia	1992	I
14	AY744684	PF92/4190	French Polynesia	1992	I
15	JQ920477	PF93/200493-110185	French Polynesia	1993	I
16	AY744685	PF94/136116	French Polynesia	1994	I
17	FJ898456	DENV-3/WS/BID-V2973/1995	Samoa	1995	I
18	JQ920478	PF95/190795-20064	French Polynesia	1995	I
19	JQ920482	NC95/240295-418	New Caledonia	1995	I
20	JQ920483	NC95/170895-3750	New Caledonia	1995	I
21	JQ920484	NC95/271295-4197	New Caledonia	1995	I
22	JQ920488	WF95/050495-1650	Wallis and Futuna	1995	I
23	JQ920489	WF95/090595-2448	Wallis and Futuna	1995	I
24	JQ920479	PF96/150296-46183	French Polynesia	1996	I
25	JQ920480	PF96/040996-24881	French Polynesia	1996	I
26	JQ920485	NC96/211096-4631	New Caledonia	1996	I
27	JQ920486	NC96/181196-4690	New Caledonia	1996	I
28	AB189125	98901403 DSS DV-3	Indonesia	1998	I
29	AB189126	98901437 DSS DV-3	Indonesia	1998	I
30	AB189127	98901517 DHF DV-3	Indonesia	1998	I
31	AB189128	98902890 DF DV-3	Indonesia	1998	I
32	AY858039	den3_98	Indonesia	1998	I
33	AY858037	BA51	Indonesia	2004	I
34	AY858040	FW01	Indonesia	2004	I
35	AY858041	FW06	Indonesia	2004	I
36	AY858042	KJ30i	Indonesia	2004	I
37	AY858043	KJ46	Indonesia	2004	I
38	AY858044	KJ71	Indonesia	2004	I
39	AY858045	PH86	Indonesia	2004	I
40	AY858046	PI64	Indonesia	2004	I
41	AY858047	TB16	Indonesia	2004	I
42	AY858048	TB55i	Indonesia	2004	I
43	AB214879	D3/Hu/TL018NIID/2005	East Timor	2005	I
44	AB214880	D3/Hu/TL029NIID/2005	East Timor	2005	I
45	AB214881	D3/Hu/TL109NIID/2005	East Timor	2005	I
46	AB214882	D3/Hu/TL129NIID/2005	East Timor	2005	I
47	KC762681	MKS-0057	Indonesia	2007	I
48	KC762682	MKS-0076	Indonesia	2007	I
49	KC762683	MKS-0079	Indonesia	2007	I
50	KC762684	MKS-0098	Indonesia	2007	I
51	KC762686	MKS-0172	Indonesia	2007	I
52	KC762685	MKS-0388	Indonesia	2008	I
53	KC762687	MKS-0396	Indonesia	2008	I
54	KC762688	MKS-2006	Indonesia	2008	I
55	KC762689	MKS-2065	Indonesia	2008	I
56	KC762690	MKS-3000	Indonesia	2008	I
57	KC762691	MKS-IF058	Indonesia	2008	I
58	GU370052	SGEHI(D3)0040Y09	Singapore	2009	I
59	KC762692	MKS-WS78	Indonesia	2010	I
60	KC762693	MKS-WS79b	Indonesia	2010	I
61	GQ868593	DENV-3/TH/BID-V3360/1973	Thailand	1973	II
62	KF955476	DENV-3/LK/BID-V2415/1983	Sri Lanka	1983	II
63	KJ737430	D83-144	Thailand	1983	II
64	KF955477	DENV-3/IN/BID-V2417/1984	India	1984	II
65	KJ737429	C0360/94	Thailand	1994	II
66	KF955461	DENV-3/KH/BID-V2070/1999	Cambodia	1999	II
67	FJ639719	DENV-3/KH/BID-V2071/2000	Cambodia	2000	II
68	KF955332	DENV-3/KH/BID-V2072/2000	Cambodia	2000	II
69	FJ639720	DENV-3/KH/BID-V2073/2001	Cambodia	2001	II
70	FJ687448	DENV-3/TH/BID-V2318/2001	Thailand	2001	II
71	FJ744726	DENV-3/TH/BID-V2312/2001	Thailand	2001	II
72	FJ744727	DENV-3/TH/BID-V2313/2001	Thailand	2001	II
73	FJ744728	DENV-3/TH/BID-V2314/2001	Thailand	2001	II
74	FJ744729	DENV-3/TH/BID-V2315/2001	Thailand	2001	II
75	FJ744730	DENV-3/TH/BID-V2316/2001	Thailand	2001	II
76	FJ744731	DENV-3/TH/BID-V2317/2001	Thailand	2001	II
77	FJ744732	DENV-3/TH/BID-V2320/2001	Thailand	2001	II
78	FJ744733	DENV-3/TH/BID-V2321/2001	Thailand	2001	II
79	FJ744734	DENV-3/TH/BID-V2323/2001	Thailand	2001	II
80	FJ744735	DENV-3/TH/BID-V2324/2001	Thailand	2001	II
81	FJ744736	DENV-3/TH/BID-V2325/2001	Thailand	2001	II
82	FJ744737	DENV-3/TH/BID-V2326/2001	Thailand	2001	II
83	FJ744738	DENV-3/TH/BID-V2327/2001	Thailand	2001	II
84	FJ744739	DENV-3/TH/BID-V2328/2001	Thailand	2001	II
85	FJ744740	DENV-3/TH/BID-V2329/2001	Thailand	2001	II
86	FJ810413	DENV-3/TH/BID-V2319/2001	Thailand	2001	II
87	FJ810414	DENV-3/TH/BID-V2322/2001	Thailand	2001	II
88	GQ868626	DENV-3/KH/BID-V2075/2001	Cambodia	2001	II
89	KF955462	DENV-3/KH/BID-V2074/2001	Cambodia	2001	II
90	KF955463	DENV-3/KH/BID-V2076/2001	Cambodia	2001	II
91	FJ639721	DENV-3/KH/BID-V2078/2002	Cambodia	2002	II
92	FJ639722	DENV-3/KH/BID-V2079/2002	Cambodia	2002	II
93	GQ868627	DENV-3/KH/BID-V2077/2002	Cambodia	2002	II
94	FJ639723	DENV-3/KH/BID-V2080/2003	Cambodia	2003	II
95	FJ639724	DENV-3/KH/BID-V2081/2003	Cambodia	2003	II
96	FJ639725	DENV-3/KH/BID-V2082/2003	Cambodia	2003	II
97	GU131906	DENV-3/IPC/BID-V3809/2003	Cambodia	2003	II
98	FJ639726	DENV-3/KH/BID-V2083/2004	Cambodia	2004	II
99	FJ639727	DENV-3/KH/BID-V2086/2005	Cambodia	2005	II
100	FJ639728	DENV-3/KH/BID-V2088/2005	Cambodia	2005	II
101	GQ868628	DENV-3/KH/BID-V2085/2005	Cambodia	2005	II
102	GQ868629	DENV-3/KH/BID-V2087/2005	Cambodia	2005	II
103	GU131904	DENV-3/IPC/BID-V3807/2005	Cambodia	2005	II
104	KF955333	DENV-3/KH/BID-V2084/2005	Cambodia	2005	II
105	EU482452	DENV-3/VN/BID-V1008/2006	Viet Nam	2006	II
106	EU482453	DENV-3/VN/BID-V1009/2006	Viet Nam	2006	II
107	EU482454	DENV-3/VN/BID-V1010/2006	Viet Nam	2006	II
108	EU482455	DENV-3/VN/BID-V1011/2006	Viet Nam	2006	II
109	EU482456	DENV-3/VN/BID-V1012/2006	Viet Nam	2006	II
110	EU482457	DENV-3/VN/BID-V1013/2006	Viet Nam	2006	II
111	EU482458	DENV-3/VN/BID-V1014/2006	Viet Nam	2006	II
112	EU482459	DENV-3/VN/BID-V1015/2006	Viet Nam	2006	II
113	EU482460	DENV-3/VN/BID-V1016/2006	Viet Nam	2006	II
114	EU660407	DENV-3/VN/BID-V1326/2006	Viet Nam	2006	II
115	EU660408	DENV-3/VN/BID-V1327/2006	Viet Nam	2006	II
116	EU660409	DENV-3/VN/BID-V1329/2006	Viet Nam	2006	II
117	EU660410	DENV-3/VN/BID-V1330/2006	Viet Nam	2006	II
118	EU660411	DENV-3/VN/BID-V1331/2006	Viet Nam	2006	II
119	FJ639729	DENV-3/KH/BID-V2089/2006	Cambodia	2006	II
120	FJ639730	DENV-3/KH/BID-V2090/2006	Cambodia	2006	II
121	GQ868634	DENV-3/IPC/BID-V3819/2006	Cambodia	2006	II
122	GU131907	DENV-3/IPC/BID-V3815/2006	Cambodia	2006	II
123	GU131908	DENV-3/IPC/BID-V3820/2006	Cambodia	2006	II
124	GU131909	DENV-3/IPC/BID-V3822/2006	Cambodia	2006	II
125	GU131910	DENV-3/IPC/BID-V3824/2006	Cambodia	2006	II
126	GU131911	DENV-3/IPC/BID-V3825/2006	Cambodia	2006	II
127	GU131933	DENV-3/IPC/BID-V4280/2006	Cambodia	2006	II
128	HM181933	DENV-3/KH/BID-V3816/2006	Cambodia	2006	II
129	HM181934	DENV-3/KH/BID-V3823/2006	Cambodia	2006	II
130	EU482461	DENV-3/VN/BID-V1017/2007	Viet Nam	2007	II
131	EU482462	DENV-3/VN/BID-V1018/2007	Viet Nam	2007	II
132	FJ410229	DENV-3/VN/BID-V1882/2007	Viet Nam	2007	II
133	FJ432722	DENV-3/VN/BID-V1769/2007	Viet Nam	2007	II
134	FJ432728	DENV-3/VN/BID-V1783/2007	Viet Nam	2007	II
135	FJ432731	DENV-3/VN/BID-V1786/2007	Viet Nam	2007	II
136	FJ432741	DENV-3/VN/BID-V1810/2007	Viet Nam	2007	II
137	FJ432743	DENV-3/VN/BID-V1817/2007	Viet Nam	2007	II
138	FJ461326	DENV-3/VN/BID-V1891/2007	Viet Nam	2007	II
139	FJ461329	DENV-3/VN/BID-V1897/2007	Viet Nam	2007	II
140	FJ547061	DENV-3/VN/BID-V1831/2007	Viet Nam	2007	II
141	FJ547062	DENV-3/VN/BID-V1833/2007	Viet Nam	2007	II
142	FJ562097	DENV-3/VN/BID-V1790/2007	Viet Nam	2007	II
143	FJ562099	DENV-3/VN/BID-V1815/2007	Viet Nam	2007	II
144	FJ562100	DENV-3/VN/BID-V1824/2007	Viet Nam	2007	II
145	FJ562102	DENV-3/VN/BID-V1877/2007	Viet Nam	2007	II
146	FJ639712	DENV-3/KH/BID-V2050/2007	Cambodia	2007	II
147	FJ639713	DENV-3/KH/BID-V2051/2007	Cambodia	2007	II
148	FJ639714	DENV-3/KH/BID-V2052/2007	Cambodia	2007	II
149	FJ639731	DENV-3/KH/BID-V2092/2007	Cambodia	2007	II
150	GU131912	DENV-3/IPC/BID-V3826/2007	Cambodia	2007	II
151	GU131913	DENV-3/IPC/BID-V3827/2007	Cambodia	2007	II
152	GU131914	DENV-3/IPC/BID-V3828/2007	Cambodia	2007	II
153	GU131915	DENV-3/IPC/BID-V3830/2007	Cambodia	2007	II
154	GU131916	DENV-3/IPC/BID-V3831/2007	Cambodia	2007	II
155	GU131917	DENV-3/IPC/BID-V3832/2007	Cambodia	2007	II
156	GU131918	DENV-3/IPC/BID-V3833/2007	Cambodia	2007	II
157	GU131934	DENV-3/IPC/BID-V4282/2007	Cambodia	2007	II
158	GU131935	DENV-3/IPC/BID-V4283/2007	Cambodia	2007	II
159	GU131936	DENV-3/IPC/BID-V4284/2007	Cambodia	2007	II
160	GU131937	DENV-3/IPC/BID-V4286/2007	Cambodia	2007	II
161	GU131938	DENV-3/IPC/BID-V4290/2007	Cambodia	2007	II
162	GU131939	DENV-3/IPC/BID-V4294/2007	Cambodia	2007	II
163	GU131940	DENV-3/IPC/BID-V4297/2007	Cambodia	2007	II
164	GU131941	DENV-3/IPC/BID-V4298/2007	Cambodia	2007	II
165	GU131942	DENV-3/IPC/BID-V4300/2007	Cambodia	2007	II
166	GU131943	DENV-3/IPC/BID-V4302/2007	Cambodia	2007	II
167	GU131944	DENV-3/IPC/BID-V4306/2007	Cambodia	2007	II
168	GU131945	DENV-3/IPC/BID-V4308/2007	Cambodia	2007	II
169	HM181935	DENV-3/KH/BID-V3829/2007	Cambodia	2007	II
170	JF295012	DENV-3/KH/BID-V4307/2007	Cambodia	2007	II
171	JN368477	Dengue virus 3	Cambodia	2007	II
172	KF955457	DENV-3/VN/BID-V1821/2007	Viet Nam	2007	II
173	KF955458	DENV-3/VN/BID-V1876/2007	Viet Nam	2007	II
174	KF955464	DENV-3/KH/BID-V2091/2007	Cambodia	2007	II
175	KF955507	DENV-3/KH/BID-V4292/2007	Cambodia	2007	II
176	FJ461322	DENV-3/VN/BID-V1874/2008	Viet Nam	2008	II
177	FJ461334	DENV-3/VN/BID-V1936/2008	Viet Nam	2008	II
178	FJ461337	DENV-3/VN/BID-V1946/2008	Viet Nam	2008	II
179	FJ461338	DENV-3/VN/BID-V1953/2008	Viet Nam	2008	II
180	FJ547066	DENV-3/VN/BID-V1911/2008	Viet Nam	2008	II
181	FJ562103	DENV-3/VN/BID-V1957/2008	Viet Nam	2008	II
182	FJ639715	DENV-3/KH/BID-V2053/2008	Cambodia	2008	II
183	FJ639716	DENV-3/KH/BID-V2054/2008	Cambodia	2008	II
184	GU131903	DENV-3/IPC/BID-V3804/2008	Cambodia	2008	II
185	GU131905	DENV-3/IPC/BID-V3808/2008	Cambodia	2008	II
186	GU131946	DENV-3/IPC/BID-V4314/2008	Cambodia	2008	II
187	HM631854	DENV-3/KH/BID-V4315/2008	Cambodia	2008	II
188	KF955459	DENV-3/VN/BID-V1903/2008	Viet Nam	2008	II
189	KF955460	DENV-3/VN/BID-V1933/2008	Viet Nam	2008	II
190	GU189648	DTID-ZJU04	China	2009	II
191	KC261634	GZ/10476/2012	China	2012	II
192	KF824902	YN01	China	2013	II
193	KF824903	YN02	China	2013	II
194	KJ622191	HN/2013/11	China	2013	II
195	KJ622192	HN/2013/20	China	2013	II
196	KJ622193	HN/2013/21	China	2013	II
197	KJ622194	HN/2013/22	China	2013	II
198	KJ622195	HN/2013/50	China	2013	II
199	KJ622196	HN/2013/92	China	2013	II
200	KJ622197	HN/2013/107	China	2013	II
201	KJ622198	HN/2013/108	China	2013	II
202	KJ622199	HN/2013/110	China	2013	II
203	EU367962	07CHLS001	China	NA	II
204	JQ045687	DENV3/Vietnam/10dx-223-801-Placebo-60hrs	Viet Nam	NA	II
205	JQ045688	DENV3/Vietnam/10dx-223-802-Placebo-60hrs	Viet Nam	NA	II
206	JQ045689	DENV3/Vietnam/10dx-232-801-Placebo-36hrs	Viet Nam	NA	II
207	JQ045690	DENV3/Vietnam/10dx-232-802-Placebo-36hrs	Viet Nam	NA	II
208	JQ045691	DENV3/Vietnam/10dx-235-801-3000mg-0hrs	Viet Nam	NA	II
209	JQ045692	DENV3/Vietnam/10dx-240-801-3000mg-24hrs	Viet Nam	NA	II
210	JQ045693	DENV3/Vietnam/10dx-240-802-3000mg-24hrs	Viet Nam	NA	II
211	JQ045694	DENV3/Vietnam/10dx-242-801-3000mg-12hrs	Viet Nam	NA	II
212	JQ045695	DENV3/Vietnam/10dx-242-802-3000mg-12hrs	Viet Nam	NA	II
213	JQ922555	DENV-3/IND/664481/1966	India	1966	III
214	GQ199887	DENV-3/LK/BID-V2405/1983	Sri Lanka	1983	III
215	GQ199888	DENV-3/LK/BID-V2407/1983	Sri Lanka	1983	III
216	GQ199889	DENV-3/LK/BID-V2410/1983	Sri Lanka	1983	III
217	FJ882574	DENV-3/LK/BID-V2414/1985	Sri Lanka	1985	III
218	FJ882575	DENV-3/MZ/BID-V2418/1985	Mozambique	1985	III
219	FJ882571	DENV-3/LK/BID-V2411/1989	Sri Lanka	1989	III
220	FJ882572	DENV-3/LK/BID-V2412/1989	Sri Lanka	1989	III
221	JQ411814	UNC3001	Sri Lanka	1989	III
222	KF955474	DENV-3/LK/BID-V2404/1989	Sri Lanka	1989	III
223	FJ882573	DENV-3/LK/BID-V2413/1993	Sri Lanka	1993	III
224	FJ882576	DENV-3/NI/BID-V2420/1994	Nicaragua	1994	III
225	GQ252674	DENV-3/LK/BID-V2409/1997	Sri Lanka	1997	III
226	EU482559	DENV-3/US/BID-V1050/1998	USA	1998	III
227	EU482563	DENV-3/US/BID-V1075/1998	USA	1998	III
228	EU482566	DENV-3/US/BID-V1088/1998	USA	1998	III
229	EU482596	DENV-3/US/BID-V859/1998	USA	1998	III
230	EU529703	DENV-3/US/BID-V1090/1998	USA	1998	III
231	EU687218	DENV-3/US/BID-V1447/1998	USA	1998	III
232	EU726771	DENV-3/US/BID-V1448/1998	USA	1998	III
233	EU726772	DENV-3/US/BID-V1449/1998	USA	1998	III
234	FJ182013	DENV-3/US/BID-V1450/1998	USA	1998	III
235	FJ547070	DENV-3/US/BID-V2099/1998	USA	1998	III
236	GQ199886	DENV-3/NI/BID-V2419/1998	Nicaragua	1998	III
237	EU529696	DENV-3/US/BID-V1076/1999	USA	1999	III
238	EU687219	DENV-3/US/BID-V1455/1999	USA	1999	III
239	EU687226	DENV-3/US/BID-V1466/1999	USA	1999	III
240	EU726773	DENV-3/US/BID-V1453/1999	USA	1999	III
241	EU726774	DENV-3/US/BID-V1454/1999	USA	1999	III
242	EU781136	DENV-3/US/BID-V1451/1999	USA	1999	III
243	EU781137	DENV-3/US/BID-V1452/1999	USA	1999	III
244	FJ205871	DENV-3/US/BID-V1733/1999	USA	1999	III
245	FJ390375	DENV-3/US/BID-V1735/1999	USA	1999	III
246	FJ390376	DENV-3/US/BID-V1736/1999	USA	1999	III
247	FJ390377	DENV-3/US/BID-V1737/1999	USA	1999	III
248	FJ547069	DENV-3/US/BID-V2098/1999	USA	1999	III
249	EU529697	DENV-3/US/BID-V1077/2000	USA	2000	III
250	EU687221	DENV-3/US/BID-V1460/2000	USA	2000	III
251	EU726768	DENV-3/US/BID-V1465/2000	USA	2000	III
252	FJ410176	DENV-3/US/BID-V2104/2000	USA	2000	III
253	FJ410177	DENV-3/US/BID-V2105/2000	USA	2000	III
254	FJ547071	DENV-3/US/BID-V2103/2000	USA	2000	III
255	FJ547072	DENV-3/US/BID-V2106/2000	USA	2000	III
256	FJ547073	DENV-3/US/BID-V2107/2000	USA	2000	III
257	FJ547074	DENV-3/US/BID-V2108/2000	USA	2000	III
258	FJ547075	DENV-3/US/BID-V2110/2000	USA	2000	III
259	FJ547076	DENV-3/US/BID-V2111/2000	USA	2000	III
260	FJ547077	DENV-3/US/BID-V2112/2000	USA	2000	III
261	FJ547078	DENV-3/US/BID-V2113/2000	USA	2000	III
262	FJ562107	DENV-3/US/BID-V2100/2000	USA	2000	III
263	FJ639746	DENV-3/VE/BID-V2174/2000	Venezuela	2000	III
264	FJ639747	DENV-3/VE/BID-V2175/2000	Venezuela	2000	III
265	FJ639749	DENV-3/VE/BID-V2178/2000	Venezuela	2000	III
266	FJ639750	DENV-3/VE/BID-V2179/2000	Venezuela	2000	III
267	FJ898457	DENV-3/EC/BID-V2975/2000	Ecuador	2000	III
268	FJ898468	DENV-3/VE/BID-V2965/2000	Venezuela	2000	III
269	KF955465	DENV-3/PR/BID-V2101/2000	Puerto Rico	2000	III
270	KF955466	DENV-3/PR/BID-V2102/2000	Puerto Rico	2000	III
271	EU482612	DENV-3/VE/BID-V904/2001	Venezuela	2001	III
272	EU482613	DENV-3/VE/BID-V906/2001	Venezuela	2001	III
273	EU482614	DENV-3/VE/BID-V913/2001	Venezuela	2001	III
274	EU529684	DENV-3/VE/BID-V1113/2001	Venezuela	2001	III
275	EU529685	DENV-3/VE/BID-V1116/2001	Venezuela	2001	III
276	EU529686	DENV-3/VE/BID-V1117/2001	Venezuela	2001	III
277	EU529687	DENV-3/VE/BID-V1118/2001	Venezuela	2001	III
278	EU529688	DENV-3/VE/BID-V903/2001	Venezuela	2001	III
279	EU529689	DENV-3/VE/BID-V907/2001	Venezuela	2001	III
280	EU529690	DENV-3/VE/BID-V908/2001	Venezuela	2001	III
281	EU529691	DENV-3/VE/BID-V911/2001	Venezuela	2001	III
282	EU569688	DENV-3/VE/BID-V1115/2001	Venezuela	2001	III
283	EU569689	DENV-3/VE/BID-V912/2001	Venezuela	2001	III
284	EU569690	DENV-3/VE/BID-V915/2001	Venezuela	2001	III
285	EU569691	DENV-3/VE/BID-V916/2001	Venezuela	2001	III
286	EU660420	DENV-3/VE/BID-V905/2001	Venezuela	2001	III
287	FJ182015	DENV-3/VE/BID-V1114/2001	Venezuela	2001	III
288	FJ373303	DENV-3/VE/BID-V1585/2001	Venezuela	2001	III
289	FJ547079	DENV-3/US/BID-V2114/2001	USA	2001	III
290	FJ547080	DENV-3/US/BID-V2115/2001	USA	2001	III
291	FJ547081	DENV-3/US/BID-V2117/2001	USA	2001	III
292	FJ547082	DENV-3/US/BID-V2118/2001	USA	2001	III
293	FJ639751	DENV-3/VE/BID-V2180/2001	Venezuela	2001	III
294	FJ639752	DENV-3/VE/BID-V2181/2001	Venezuela	2001	III
295	FJ639753	DENV-3/VE/BID-V2182/2001	Venezuela	2001	III
296	FJ639754	DENV-3/VE/BID-V2183/2001	Venezuela	2001	III
297	FJ639755	DENV-3/VE/BID-V2184/2001	Venezuela	2001	III
298	FJ639756	DENV-3/VE/BID-V2185/2001	Venezuela	2001	III
299	FJ639757	DENV-3/VE/BID-V2187/2001	Venezuela	2001	III
300	FJ639758	DENV-3/VE/BID-V2188/2001	Venezuela	2001	III
301	FJ639759	DENV-3/VE/BID-V2189/2001	Venezuela	2001	III
302	FJ639760	DENV-3/VE/BID-V2190/2001	Venezuela	2001	III
303	FJ639761	DENV-3/VE/BID-V2191/2001	Venezuela	2001	III
304	FJ639762	DENV-3/VE/BID-V2192/2001	Venezuela	2001	III
305	FJ639763	DENV-3/VE/BID-V2193/2001	Venezuela	2001	III
306	FJ639765	DENV-3/VE/BID-V2195/2001	Venezuela	2001	III
307	FJ639766	DENV-3/VE/BID-V2196/2001	Venezuela	2001	III
308	FJ639767	DENV-3/VE/BID-V2197/2001	Venezuela	2001	III
309	FJ639768	DENV-3/VE/BID-V2198/2001	Venezuela	2001	III
310	FJ639769	DENV-3/VE/BID-V2199/2001	Venezuela	2001	III
311	FJ639770	DENV-3/VE/BID-V2203/2001	Venezuela	2001	III
312	FJ639771	DENV-3/VE/BID-V2204/2001	Venezuela	2001	III
313	FJ639774	DENV-3/VE/BID-V2207/2001	Venezuela	2001	III
314	FJ744700	DENV-3/VE/BID-V2186/2001	Venezuela	2001	III
315	FJ810416	DENV-3/VE/BID-V2453/2001	Venezuela	2001	III
316	FJ850096	DENV-3/VE/BID-V2201/2001	Venezuela	2001	III
317	FJ850097	DENV-3/VE/BID-V2452/2001	Venezuela	2001	III
318	FJ850098	DENV-3/VE/BID-V2455/2001	Venezuela	2001	III
319	FJ882577	DENV-3/VE/BID-V2200/2001	Venezuela	2001	III
320	FJ882578	DENV-3/VE/BID-V2202/2001	Venezuela	2001	III
321	FJ898446	DENV-3/BR/BID-V2977/2001	Brazil	2001	III
322	FJ898462	DENV-3/AI/BID-V2976/2001	Anguilla	2001	III
323	FJ898463	DENV-3/LC/BID-V2979/2001	Saint Lucia	2001	III
324	FJ898469	DENV-3/VE/BID-V2966/2001	Venezuela	2001	III
325	FJ898470	DENV-3/VE/BID-V2967/2001	Venezuela	2001	III
326	GQ199891	DENV-3/CO/BID-V2978/2001	Colombia	2001	III
327	GQ252678	DENV-3/VE/BID-V2454/2001	Venezuela	2001	III
328	GQ868616	DENV-3/LC/BID-V3929/2001	Saint Lucia	2001	III
329	GU131950	DENV-3/CO/BID-V3392/2001	Colombia	2001	III
330	KF955468	DENV-3/PR/BID-V2116/2001	Puerto Rico	2001	III
331	KF955479	DENV-3/VE/BID-V2456/2001	Venezuela	2001	III
332	KF955486	DENV-3/VE/BID-V2579/2001	Venezuela	2001	III
333	KF955487	DENV-3/VE/BID-V2580/2001	Venezuela	2001	III
334	KT726340	Cuba_118_2001	Cuba	2001	III
335	KT726341	Cuba_167_2001	Cuba	2001	III
336	KT726342	Cuba_553_2001	Cuba	2001	III
337	KT726343	Cuba_557_2001	Cuba	2001	III
338	KT726344	Cuba_580_2001	Cuba	2001	III
339	KT726349	Cuba_15_2001	Cuba	2001	III
340	KT726350	Cuba_26_2001	Cuba	2001	III
341	KT726351	Cuba_568_2001	Cuba	2001	III
342	KT726352	Cuba_463_2001	Cuba	2001	III
343	KT726353	Cuba_492_2001	Cuba	2001	III
344	KT726354	Cuba_504_2001	Cuba	2001	III
345	KT726355	Cuba_513_2001	Cuba	2001	III
346	KT726356	Cuba_523_2001	Cuba	2001	III
347	KT726357	Cuba_546_2001	Cuba	2001	III
348	KT726358	Cuba_547_2001	Cuba	2001	III
349	KT726359	Cuba_558_2001	Cuba	2001	III
350	KT726360	Cuba_73_2001	Cuba	2001	III
351	EU687196	DENV-3/US/BID-V1476/2002	USA	2002	III
352	EU687233	DENV-3/US/BID-V1473/2002	USA	2002	III
353	EU687234	DENV-3/US/BID-V1475/2002	USA	2002	III
354	EU854298	DENV-3/US/BID-V1477/2002	USA	2002	III
355	FJ373306	DENV-3/US/BID-V1478/2002	USA	2002	III
356	FJ390373	DENV-3/US/BID-V1732/2002	USA	2002	III
357	FJ410178	DENV-3/US/BID-V2120/2002	USA	2002	III
358	FJ478456	DENV-3/US/BID-V2123/2002	USA	2002	III
359	FJ547083	DENV-3/US/BID-V2119/2002	USA	2002	III
360	FJ547084	DENV-3/US/BID-V2122/2002	USA	2002	III
361	FJ639775	DENV-3/VE/BID-V2208/2002	Venezuela	2002	III
362	FJ639776	DENV-3/VE/BID-V2209/2002	Venezuela	2002	III
363	FJ639777	DENV-3/VE/BID-V2210/2002	Venezuela	2002	III
364	FJ639778	DENV-3/VE/BID-V2211/2002	Venezuela	2002	III
365	FJ898458	DENV-3/PE/BID-V2981/2002	Peru	2002	III
366	FJ898459	DENV-3/TT/BID-V2982/2002	Trinidad and Tobago	2002	III
367	FJ898464	DENV-3/GY/BID-V2980/2002	Guyana	2002	III
368	FJ898471	DENV-3/VE/BID-V2968/2002	Venezuela	2002	III
369	GQ868571	DENV-3/CO/BID-V3393/2002	Colombia	2002	III
370	GQ868617	DENV-3/TT/BID-V3928/2002	Trinidad and Tobago	2002	III
371	JF808118	D3BR/BV4/02	Brazil	2002	III
372	JF808123	D3PY/AS12/02	Paraguay	2002	III
373	JF808125	D3BR/SL3/02	Brazil	2002	III
374	JF808127	D3BR/CU6/02	Brazil	2002	III
375	JX669490	85469/BR-PE/02	Brazil	2002	III
376	JX669491	81257/BR-PE/02	Brazil	2002	III
377	KC425219	95016/BR-PE/02	Brazil	2002	III
378	KF955473	DENV-3/BR/BID-V2383/2002	Brazil	2002	III
379	KF955505	DENV-3/GD/BID-V3930/2002	Grenada	2002	III
380	KJ189256	DENV-3/PE/BID-V6158/2002	Peru	2002	III
381	KJ189258	DENV-3/PE/BID-V6167/2002	Peru	2002	III
382	KJ189259	DENV-3/PE/BID-V6168/2002	Peru	2002	III
383	KJ189260	DENV-3/PE/BID-V6170/2002	Peru	2002	III
384	KT726345	Cuba_11_2002	Cuba	2002	III
385	KT726346	Cuba_16_2002	Cuba	2002	III
386	KT726347	Cuba_17_2002	Cuba	2002	III
387	KT726348	Cuba_21_2002	Cuba	2002	III
388	KT726361	Cuba_20_2002	Cuba	2002	III
389	EF643017	D3BR/RP1/2003	Brazil	2003	III
390	EU482564	DENV-3/US/BID-V1078/2003	USA	2003	III
391	EU482595	DENV-3/US/BID-V858/2003	USA	2003	III
392	EU529702	DENV-3/US/BID-V1089/2003	USA	2003	III
393	EU687197	DENV-3/US/BID-V1480/2003	USA	2003	III
394	EU687198	DENV-3/US/BID-V1481/2003	USA	2003	III
395	EU687239	DENV-3/US/BID-V1491/2003	USA	2003	III
396	EU726769	DENV-3/US/BID-V1490/2003	USA	2003	III
397	FJ205870	DENV-3/US/BID-V1731/2003	USA	2003	III
398	FJ390371	DENV-3/US/BID-V1729/2003	USA	2003	III
399	FJ390372	DENV-3/US/BID-V1730/2003	USA	2003	III
400	FJ639779	DENV-3/VE/BID-V2212/2003	Venezuela	2003	III
401	FJ639780	DENV-3/VE/BID-V2213/2003	Venezuela	2003	III
402	FJ639781	DENV-3/VE/BID-V2214/2003	Venezuela	2003	III
403	FJ639782	DENV-3/VE/BID-V2215/2003	Venezuela	2003	III
404	FJ639784	DENV-3/VE/BID-V2217/2003	Venezuela	2003	III
405	FJ639785	DENV-3/VE/BID-V2218/2003	Venezuela	2003	III
406	FJ639786	DENV-3/VE/BID-V2219/2003	Venezuela	2003	III
407	FJ850079	DENV-3/BR/BID-V2387/2003	Brazil	2003	III
408	FJ850080	DENV-3/BR/BID-V2388/2003	Brazil	2003	III
409	FJ898440	DENV-3/MX/BID-V2985/2003	Mexico	2003	III
410	FJ898443	DENV-3/CO/BID-V2984/2003	Colombia	2003	III
411	FJ898447	DENV-3/BR/BID-V2983/2003	Brazil	2003	III
412	FJ898472	DENV-3/VE/BID-V2969/2003	Venezuela	2003	III
413	FJ898473	DENV-3/VE/BID-V2970/2003	Venezuela	2003	III
414	GQ868572	DENV-3/CO/BID-V3395/2003	Colombia	2003	III
415	GQ868573	DENV-3/CO/BID-V3397/2003	Colombia	2003	III
416	GQ868574	DENV-3/CO/BID-V3398/2003	Colombia	2003	III
417	GU131951	DENV-3/CO/BID-V3394/2003	Colombia	2003	III
418	GU131952	DENV-3/CO/BID-V3399/2003	Colombia	2003	III
419	JF808122	D3PY/SUS/2003	Paraguay	2003	III
420	JF808124	D3BR/MR9/03	Brazil	2003	III
421	JF808126	D3BR/PV1/03	Brazil	2003	III
422	JF808128	D3PY/PJ4/03	Paraguay	2003	III
423	JF808129	D3PY/AS10/03	Paraguay	2003	III
424	JX669489	101905/BR-PE/03	Brazil	2003	III
425	EU529704	DENV-3/US/BID-V1091/2004	USA	2004	III
426	EU529705	DENV-3/US/BID-V1092/2004	USA	2004	III
427	EU854291	DENV-3/VE/BID-V1591/2004	Venezuela	2004	III
428	FJ024465	DENV-3/US/BID-V1606/2004	USA	2004	III
429	FJ024466	DENV-3/US/BID-V1607/2004	USA	2004	III
430	FJ024467	DENV-3/US/BID-V1608/2004	USA	2004	III
431	FJ024468	DENV-3/US/BID-V1609/2004	USA	2004	III
432	FJ024469	DENV-3/US/BID-V1610/2004	USA	2004	III
433	FJ024470	DENV-3/US/BID-V1612/2004	USA	2004	III
434	FJ024471	DENV-3/US/BID-V1613/2004	USA	2004	III
435	FJ182004	DENV-3/US/BID-V1604/2004	USA	2004	III
436	FJ182005	DENV-3/US/BID-V1614/2004	USA	2004	III
437	FJ182006	DENV-3/US/BID-V1616/2004	USA	2004	III
438	FJ373302	DENV-3/US/BID-V1615/2004	USA	2004	III
439	FJ373304	DENV-3/VE/BID-V1590/2004	Venezuela	2004	III
440	FJ639787	DENV-3/VE/BID-V2220/2004	Venezuela	2004	III
441	FJ639789	DENV-3/VE/BID-V2222/2004	Venezuela	2004	III
442	FJ639790	DENV-3/VE/BID-V2223/2004	Venezuela	2004	III
443	FJ639791	DENV-3/VE/BID-V2224/2004	Venezuela	2004	III
444	FJ639792	DENV-3/VE/BID-V2225/2004	Venezuela	2004	III
445	FJ639793	DENV-3/VE/BID-V2226/2004	Venezuela	2004	III
446	FJ639795	DENV-3/VE/BID-V2228/2004	Venezuela	2004	III
447	FJ639798	DENV-3/VE/BID-V2231/2004	Venezuela	2004	III
448	FJ639799	DENV-3/VE/BID-V2232/2004	Venezuela	2004	III
449	FJ639800	DENV-3/VE/BID-V2233/2004	Venezuela	2004	III
450	FJ639801	DENV-3/VE/BID-V2234/2004	Venezuela	2004	III
451	FJ850055	DENV-3/US/BID-V1605/2004	USA	2004	III
452	FJ850056	DENV-3/US/BID-V1611/2004	USA	2004	III
453	FJ850083	DENV-3/BR/BID-V2391/2004	Brazil	2004	III
454	GQ868575	DENV-3/CO/BID-V3400/2004	Colombia	2004	III
455	GU131953	DENV-3/CO/BID-V3401/2004	Colombia	2004	III
456	JF808119	D3BR/BR8/04	Brazil	2004	III
457	JX669495	145/BR-PE/04	Brazil	2004	III
458	JX669498	129/BR-PE/04	Brazil	2004	III
459	JX669499	161/BR-PE/04	Brazil	2004	III
460	KF955471	DENV-3/VE/BID-V2236/2004	Venezuela	2004	III
461	KF955472	DENV-3/VE/BID-V2238/2004	Venezuela	2004	III
462	KJ189257	DENV-3/PE/BID-V6159/2004	Peru	2004	III
463	KJ189262	DENV-3/PE/BID-V7041/2004	Peru	2004	III
464	KJ189263	DENV-3/PE/BID-V7042/2004	Peru	2004	III
465	KJ189264	DENV-3/PE/BID-V7043/2004	Peru	2004	III
466	KJ189265	DENV-3/PE/BID-V7046/2004	Peru	2004	III
467	KJ189266	DENV-3/PE/BID-V7048/2004	Peru	2004	III
468	EU854292	DENV-3/VE/BID-V1593/2005	Venezuela	2005	III
469	FJ182007	DENV-3/US/BID-V1617/2005	USA	2005	III
470	FJ182008	DENV-3/US/BID-V1618/2005	USA	2005	III
471	FJ182009	DENV-3/US/BID-V1619/2005	USA	2005	III
472	FJ182010	DENV-3/US/BID-V1620/2005	USA	2005	III
473	FJ182011	DENV-3/US/BID-V1621/2005	USA	2005	III
474	FJ182037	DENV-3/US/BID-V1622/2005	USA	2005	III
475	FJ182038	DENV-3/US/BID-V1623/2005	USA	2005	III
476	FJ182039	DENV-3/US/BID-V1624/2005	USA	2005	III
477	FJ182040	DENV-3/US/BID-V1625/2005	USA	2005	III
478	FJ182041	DENV-3/US/BID-V1626/2005	USA	2005	III
479	FJ639803	DENV-3/VE/BID-V2239/2005	Venezuela	2005	III
480	FJ639804	DENV-3/VE/BID-V2240/2005	Venezuela	2005	III
481	FJ639805	DENV-3/VE/BID-V2242/2005	Venezuela	2005	III
482	FJ639807	DENV-3/VE/BID-V2244/2005	Venezuela	2005	III
483	FJ639810	DENV-3/VE/BID-V2247/2005	Venezuela	2005	III
484	FJ639816	DENV-3/VE/BID-V2256/2005	Venezuela	2005	III
485	FJ850086	DENV-3/BR/BID-V2394/2005	Brazil	2005	III
486	FJ898444	DENV-3/CO/BID-V2986/2005	Colombia	2005	III
487	GQ868576	DENV-3/CO/BID-V3402/2005	Colombia	2005	III
488	GQ868577	DENV-3/CO/BID-V3403/2005	Colombia	2005	III
489	JQ922556	DENV-3/IND/58760/2005	India	2005	III
490	JQ922557	DENV-3/IND/59826/2005	India	2005	III
491	JX669492	206/BR-PE/05	Brazil	2005	III
492	JX669493	339/BR-PE/05	Brazil	2005	III
493	JX669494	277/BR-PE/05	Brazil	2005	III
494	JX669497	255/BR-PE/05	Brazil	2005	III
495	JX669500	249/BR-PE/05	Brazil	2005	III
496	JX669501	263/BR-PE/05	Brazil	2005	III
497	JX669502	283/BR-PE/05	Brazil	2005	III
498	JX669503	314/BR-PE/06	Brazil	2005	III
499	KJ189293	DENV-3/PE/BID-V7082/2005	Peru	2005	III
500	KJ189299	DENV-3/PE/BID-V7088/2005	Peru	2005	III
501	EU482555	DENV-3/US/BID-V1043/2006	USA	2006	III
502	EU529692	DENV-3/US/BID-V1044/2006	USA	2006	III
503	EU529698	DENV-3/US/BID-V1079/2006	USA	2006	III
504	EU529699	DENV-3/US/BID-V1080/2006	USA	2006	III
505	FJ547085	DENV-3/US/BID-V2126/2006	USA	2006	III
506	FJ639817	DENV-3/VE/BID-V2257/2006	Venezuela	2006	III
507	FJ639825	DENV-3/VE/BID-V2266/2006	Venezuela	2006	III
508	FJ850089	DENV-3/BR/BID-V2397/2006	Brazil	2006	III
509	FJ898441	DENV-3/MX/BID-V2987/2006	Mexico	2006	III
510	GQ868546	DENV-3/BR/BID-V3431/2006	Brazil	2006	III
511	GQ868547	DENV-3/BR/BID-V3444/2006	Brazil	2006	III
512	GQ868548	DENV-3/BR/BID-V3463/2006	Brazil	2006	III
513	GU131844	DENV-3/BR/BID-V3417/2006	Brazil	2006	III
514	GU131845	DENV-3/BR/BID-V3423/2006	Brazil	2006	III
515	GU131846	DENV-3/BR/BID-V3424/2006	Brazil	2006	III
516	GU131847	DENV-3/BR/BID-V3427/2006	Brazil	2006	III
517	GU131848	DENV-3/BR/BID-V3429/2006	Brazil	2006	III
518	GU131849	DENV-3/BR/BID-V3430/2006	Brazil	2006	III
519	GU131850	DENV-3/BR/BID-V3434/2006	Brazil	2006	III
520	GU131851	DENV-3/BR/BID-V3435/2006	Brazil	2006	III
521	GU131852	DENV-3/BR/BID-V3441/2006	Brazil	2006	III
522	GU131853	DENV-3/BR/BID-V3442/2006	Brazil	2006	III
523	GU131854	DENV-3/BR/BID-V3446/2006	Brazil	2006	III
524	GU131855	DENV-3/BR/BID-V3451/2006	Brazil	2006	III
525	GU131856	DENV-3/BR/BID-V3456/2006	Brazil	2006	III
526	GU131857	DENV-3/BR/BID-V3457/2006	Brazil	2006	III
527	GU131858	DENV-3/BR/BID-V3460/2006	Brazil	2006	III
528	GU131859	DENV-3/BR/BID-V3464/2006	Brazil	2006	III
529	GU131860	DENV-3/BR/BID-V3465/2006	Brazil	2006	III
530	GU131865	DENV-3/BR/BID-V3584/2006	Brazil	2006	III
531	GU131954	DENV-3/CO/BID-V3404/2006	Colombia	2006	III
532	HQ332170	VE_61051_2006	Venezuela	2006	III
533	HQ332171	VE_61035_2006	Venezuela	2006	III
534	JX669496	603/BR-PE/06	Brazil	2006	III
535	JX669504	411/BR-PE/06	Brazil	2006	III
536	JX669505	418/BR-PE/06	Brazil	2006	III
537	JX669506	420/BR-PE/06	Brazil	2006	III
538	JX669507	423/BR-PE/06	Brazil	2006	III
539	JX669508	424/BR-PE/06	Brazil	2006	III
540	KF041256	D3/Pakistan/55709/2006	Pakistan	2006	III
541	KF041257	D3/Pakistan/52440/2006	Pakistan	2006	III
542	KF041259	D3/Pakistan/43298/2006	Pakistan	2006	III
543	KF955456	DENV-3/PR/BID-V1728/2006	Puerto Rico	2006	III
544	KJ189294	DENV-3/PE/BID-V7083/2006	Peru	2006	III
545	KJ189295	DENV-3/PE/BID-V7084/2006	Peru	2006	III
546	KJ189296	DENV-3/PE/BID-V7085/2006	Peru	2006	III
547	KJ189297	DENV-3/PE/BID-V7086/2006	Peru	2006	III
548	EU529683	DENV-3/VE/BID-V1102/2007	Venezuela	2007	III
549	EU596492	DENV-3/US/BID-V1415/2007	USA	2007	III
550	EU596493	DENV-3/US/BID-V1416/2007	USA	2007	III
551	EU596494	DENV-3/US/BID-V1417/2007	USA	2007	III
552	EU932687	DENV-3/VE/BID-V1149/2007	Venezuela	2007	III
553	EU932688	DENV-3/VE/BID-V1150/2007	Venezuela	2007	III
554	FJ639772	DENV-3/VE/BID-V2205/2007	Venezuela	2007	III
555	FJ644564	ND143	India	2007	III
556	FJ850092	DENV-3/BR/BID-V2400/2007	Brazil	2007	III
557	FJ850109	DENV-3/VE/BID-V2480/2007	Venezuela	2007	III
558	FJ850110	DENV-3/VE/BID-V2482/2007	Venezuela	2007	III
559	FJ850111	DENV-3/VE/BID-V2484/2007	Venezuela	2007	III
560	FJ898442	DENV-3/MX/BID-V2989/2007	Mexico	2007	III
561	FJ898445	DENV-3/CO/BID-V2988/2007	Colombia	2007	III
562	FJ898474	DENV-3/VE/BID-V2971/2007	Venezuela	2007	III
563	GQ868578	DENV-3/CO/BID-V3405/2007	Colombia	2007	III
564	GQ868586	DENV-3/VE/BID-V2481/2007	Venezuela	2007	III
565	GQ868587	DENV-3/VE/BID-V2483/2007	Venezuela	2007	III
566	GU131861	DENV-3/BR/BID-V3469/2007	Brazil	2007	III
567	GU131862	DENV-3/BR/BID-V3470/2007	Brazil	2007	III
568	GU131866	DENV-3/BR/BID-V3585/2007	Brazil	2007	III
569	GU131867	DENV-3/BR/BID-V3588/2007	Brazil	2007	III
570	GU131868	DENV-3/BR/BID-V3589/2007	Brazil	2007	III
571	GU131869	DENV-3/BR/BID-V3590/2007	Brazil	2007	III
572	GU131870	DENV-3/BR/BID-V3591/2007	Brazil	2007	III
573	GU131871	DENV-3/BR/BID-V3593/2007	Brazil	2007	III
574	GU131872	DENV-3/BR/BID-V3597/2007	Brazil	2007	III
575	GU131873	DENV-3/BR/BID-V3598/2007	Brazil	2007	III
576	GU131874	DENV-3/BR/BID-V3601/2007	Brazil	2007	III
577	GU131875	DENV-3/BR/BID-V3605/2007	Brazil	2007	III
578	GU131876	DENV-3/BR/BID-V3606/2007	Brazil	2007	III
579	GU131877	DENV-3/BR/BID-V3609/2007	Brazil	2007	III
580	GU131878	DENV-3/BR/BID-V3615/2007	Brazil	2007	III
581	GU370053	SGEHI(D3)0235Y07	Singapore	2007	III
582	HQ235027	PAR DENV3 5532-07	Paraguay	2007	III
583	JF808121	D3BR/ACN/2007	Brazil	2007	III
584	KF041255	D3/Pakistan/55505/2007	Pakistan	2007	III
585	KJ189267	DENV-3/PE/BID-V7050/2007	Peru	2007	III
586	KJ189268	DENV-3/PE/BID-V7051/2007	Peru	2007	III
587	KJ189269	DENV-3/PE/BID-V7052/2007	Peru	2007	III
588	KJ189270	DENV-3/PE/BID-V7053/2007	Peru	2007	III
589	KJ189271	DENV-3/PE/BID-V7055/2007	Peru	2007	III
590	KJ189272	DENV-3/PE/BID-V7056/2007	Peru	2007	III
591	KJ189273	DENV-3/PE/BID-V7057/2007	Peru	2007	III
592	KJ189274	DENV-3/PE/BID-V7058/2007	Peru	2007	III
593	KJ189275	DENV-3/PE/BID-V7059/2007	Peru	2007	III
594	KJ189276	DENV-3/PE/BID-V7060/2007	Peru	2007	III
595	KJ189277	DENV-3/PE/BID-V7061/2007	Peru	2007	III
596	KJ189278	DENV-3/PE/BID-V7062/2007	Peru	2007	III
597	KJ189279	DENV-3/PE/BID-V7063/2007	Peru	2007	III
598	KJ189280	DENV-3/PE/BID-V7064/2007	Peru	2007	III
599	KJ189281	DENV-3/PE/BID-V7065/2007	Peru	2007	III
600	KJ189282	DENV-3/PE/BID-V7066/2007	Peru	2007	III
601	KJ189283	DENV-3/PE/BID-V7067/2007	Peru	2007	III
602	KJ643590	DENV-3/PE/BID-V6262/2007	Peru	2007	III
603	FJ639826	DENV-3/VE/BID-V2267/2008	Venezuela	2008	III
604	FJ639827	DENV-3/VE/BID-V2268/2008	Venezuela	2008	III
605	FJ850048	DENV-3/NI/BID-V2653/2008	Nicaragua	2008	III
606	FJ850049	DENV-3/NI/BID-V2654/2008	Nicaragua	2008	III
607	FJ850052	DENV-3/NI/BID-V2644/2008	Nicaragua	2008	III
608	FJ850094	DENV-3/BR/BID-V2403/2008	Brazil	2008	III
609	FJ873812	DENV-3/NI/BID-V2647/2008	Nicaragua	2008	III
610	FJ873813	DENV-3/NI/BID-V2649/2008	Nicaragua	2008	III
611	FJ898475	DENV-3/NI/BID-V2935/2008	Nicaragua	2008	III
612	FJ898476	DENV-3/NI/BID-V2934/2008	Nicaragua	2008	III
613	GQ199860	DENV-3/NI/BID-V3055/2008	Nicaragua	2008	III
614	GQ199861	DENV-3/NI/BID-V3057/2008	Nicaragua	2008	III
615	GQ199862	DENV-3/NI/BID-V3059/2008	Nicaragua	2008	III
616	GQ199863	DENV-3/NI/BID-V3066/2008	Nicaragua	2008	III
617	GQ199864	DENV-3/NI/BID-V3068/2008	Nicaragua	2008	III
618	GQ199870	DENV-3/NI/BID-V3072/2008	Nicaragua	2008	III
619	GQ199871	DENV-3/NI/BID-V3073/2008	Nicaragua	2008	III
620	GQ466079	DEL-72	India	2008	III
621	HQ541789	DENV-3/NI/BID-V3163/2008	Nicaragua	2008	III
622	HQ541790	DENV-3/NI/BID-V3169/2008	Nicaragua	2008	III
623	HQ541791	DENV-3/NI/BID-V3175/2008	Nicaragua	2008	III
624	KF041254	D3/Pakistan/56/2008	Pakistan	2008	III
625	KJ189261	DENV-3/PE/BID-V6263/2008	Peru	2008	III
626	KJ189284	DENV-3/PE/BID-V7068/2008	Peru	2008	III
627	KJ189285	DENV-3/PE/BID-V7069/2008	Peru	2008	III
628	KJ189286	DENV-3/PE/BID-V7070/2008	Peru	2008	III
629	KJ189287	DENV-3/PE/BID-V7071/2008	Peru	2008	III
630	KJ189288	DENV-3/PE/BID-V7073/2008	Peru	2008	III
631	KJ189289	DENV-3/PE/BID-V7074/2008	Peru	2008	III
632	KJ189290	DENV-3/PE/BID-V7078/2008	Peru	2008	III
633	KJ189291	DENV-3/PE/BID-V7079/2008	Peru	2008	III
634	KJ189298	DENV-3/PE/BID-V7087/2008	Peru	2008	III
635	KJ189300	DENV-3/PE/BID-V7090/2008	Peru	2008	III
636	KJ189301	DENV-3/PE/BID-V7289/2008	Peru	2008	III
637	GQ199865	DENV-3/NI/BID-V3069/2009	Nicaragua	2009	III
638	GU363549	GZ1D3	China	2009	III
639	HM181972	DENV-3/NI/BID-V4761/2009	Nicaragua	2009	III
640	HM181973	DENV-3/NI/BID-V4778/2009	Nicaragua	2009	III
641	HM181974	DENV-3/NI/BID-V4783/2009	Nicaragua	2009	III
642	HM181975	DENV-3/NI/BID-V4788/2009	Nicaragua	2009	III
643	HM181976	DENV-3/NI/BID-V4766/2009	Nicaragua	2009	III
644	HM181977	DENV-3/NI/BID-V4774/2009	Nicaragua	2009	III
645	HM181978	DENV-3/NI/BID-V4780/2009	Nicaragua	2009	III
646	HM631856	DENV-3/NI/BID-V4796/2009	Nicaragua	2009	III
647	HM631857	DENV-3/NI/BID-V4763/2009	Nicaragua	2009	III
648	HM631858	DENV-3/NI/BID-V4776/2009	Nicaragua	2009	III
649	HM631859	DENV-3/NI/BID-V4795/2009	Nicaragua	2009	III
650	HM631860	DENV-3/NI/BID-V4765/2009	Nicaragua	2009	III
651	HM631861	DENV-3/NI/BID-V4793/2009	Nicaragua	2009	III
652	HM631862	DENV-3/NI/BID-V4767/2009	Nicaragua	2009	III
653	HM631863	DENV-3/NI/BID-V4768/2009	Nicaragua	2009	III
654	HM631864	DENV-3/NI/BID-V4790/2009	Nicaragua	2009	III
655	HM631869	DENV-3/NI/BID-V4757/2009	Nicaragua	2009	III
656	HM756274	DENV-3/NI/BID-V4747/2009	Nicaragua	2009	III
657	HM756275	DENV-3/NI/BID-V4748/2009	Nicaragua	2009	III
658	HM756276	DENV-3/NI/BID-V4809/2009	Nicaragua	2009	III
659	HM756277	DENV-3/NI/BID-V4811/2009	Nicaragua	2009	III
660	HM756278	DENV-3/NI/BID-V4813/2009	Nicaragua	2009	III
661	HM756279	DENV-3/NI/BID-V4816/2009	Nicaragua	2009	III
662	HM756280	DENV-3/NI/BID-V4820/2009	Nicaragua	2009	III
663	HM756281	DENV-3/NI/BID-V4752/2009	Nicaragua	2009	III
664	HM756282	DENV-3/NI/BID-V4759/2009	Nicaragua	2009	III
665	HQ166030	DENV-3/NI/BID-V4738/2009	Nicaragua	2009	III
666	HQ166031	DENV-3/NI/BID-V4732/2009	Nicaragua	2009	III
667	HQ166032	DENV-3/NI/BID-V4733/2009	Nicaragua	2009	III
668	HQ166033	DENV-3/NI/BID-V4734/2009	Nicaragua	2009	III
669	HQ166034	DENV-3/NI/BID-V4743/2009	Nicaragua	2009	III
670	HQ541785	DENV-3/NI/BID-V4786/2009	Nicaragua	2009	III
671	HQ541795	DENV-3/NI/BID-V4740/2009	Nicaragua	2009	III
672	HQ541796	DENV-3/NI/BID-V4742/2009	Nicaragua	2009	III
673	HQ541797	DENV-3/NI/BID-V4762/2009	Nicaragua	2009	III
674	HQ541806	DENV-3/NI/BID-V4753/2009	Nicaragua	2009	III
675	HQ671176	DENV-3/NI/BID-V4856/2009	Nicaragua	2009	III
676	HQ671177	DENV-3/NI/BID-V4830/2009	Nicaragua	2009	III
677	HQ671178	DENV-3/NI/BID-V4751/2009	Nicaragua	2009	III
678	HQ705609	DENV-3/NI/BID-V4859/2009	Nicaragua	2009	III
679	HQ705610	DENV-3/NI/BID-V4860/2009	Nicaragua	2009	III
680	HQ705611	DENV-3/NI/BID-V4861/2009	Nicaragua	2009	III
681	HQ705612	DENV-3/NI/BID-V4862/2009	Nicaragua	2009	III
682	HQ705613	DENV-3/NI/BID-V4866/2009	Nicaragua	2009	III
683	HQ705614	DENV-3/NI/BID-V4867/2009	Nicaragua	2009	III
684	HQ705615	DENV-3/NI/BID-V4871/2009	Nicaragua	2009	III
685	HQ705616	DENV-3/NI/BID-V4872/2009	Nicaragua	2009	III
686	HQ705617	DENV-3/NI/BID-V4831/2009	Nicaragua	2009	III
687	HQ705618	DENV-3/NI/BID-V4836/2009	Nicaragua	2009	III
688	HQ705619	DENV-3/NI/BID-V4838/2009	Nicaragua	2009	III
689	HQ705620	DENV-3/NI/BID-V4845/2009	Nicaragua	2009	III
690	HQ705621	DENV-3/NI/BID-V4848/2009	Nicaragua	2009	III
691	HQ705622	DENV-3/NI/BID-V4849/2009	Nicaragua	2009	III
692	HQ705623	DENV-3/NI/BID-V4850/2009	Nicaragua	2009	III
693	HQ891025	DENV-3/NI/BID-V4829/2009	Nicaragua	2009	III
694	JF504679	ZJYW2009	China	2009	III
695	JF808120	D3BR/AL95/2009	Brazil	2009	III
696	JF920393	DENV-3/NI/BID-V5442/2009	Nicaragua	2009	III
697	JF920394	DENV-3/NI/BID-V5452/2009	Nicaragua	2009	III
698	JF920395	DENV-3/NI/BID-V5457/2009	Nicaragua	2009	III
699	JF920396	DENV-3/NI/BID-V5461/2009	Nicaragua	2009	III
700	JF920398	DENV-3/NI/BID-V5095/2009	Nicaragua	2009	III
701	JF920399	DENV-3/NI/BID-V5097/2009	Nicaragua	2009	III
702	JF920400	DENV-3/NI/BID-V5099/2009	Nicaragua	2009	III
703	JF920402	DENV-3/NI/BID-V5441/2009	Nicaragua	2009	III
704	JF920403	DENV-3/NI/BID-V5445/2009	Nicaragua	2009	III
705	JF920404	DENV-3/NI/BID-V5449/2009	Nicaragua	2009	III
706	JF920407	DENV-3/NI/BID-V5101/2009	Nicaragua	2009	III
707	JF937630	DENV-3/NI/BID-V4735/2009	Nicaragua	2009	III
708	JF937631	DENV-3/NI/BID-V4746/2009	Nicaragua	2009	III
709	JF937632	DENV-3/NI/BID-V4750/2009	Nicaragua	2009	III
710	JF937636	DENV-3/NI/BID-V5506/2009	Nicaragua	2009	III
711	JF937641	DENV-3/NI/BID-V5455/2009	Nicaragua	2009	III
712	JF937642	DENV-3/NI/BID-V5464/2009	Nicaragua	2009	III
713	JF937643	DENV-3/NI/BID-V4755/2009	Nicaragua	2009	III
714	JF937647	DENV-3/NI/BID-V5495/2009	Nicaragua	2009	III
715	JF937652	DENV-3/NI/BID-V5443/2009	Nicaragua	2009	III
716	JN000936	DENV-3/NI/BID-V4739/2009	Nicaragua	2009	III
717	JN093514	DENV-3/NI/BID-V4754/2009	Nicaragua	2009	III
718	JN093517	DENV-3/NI/BID-V4744/2009	Nicaragua	2009	III
719	JN183884	DENV-3/NI/BID-V4782/2009	Nicaragua	2009	III
720	JN662391	GZ2D3	China	2009	III
721	KF041258	D3/Pakistan/45251/2009	Pakistan	2009	III
722	KF921916	DENV-3/NI/BID-V4787/2009	Nicaragua	2009	III
723	KF971709	DENV-3/NI/BID-V5453/2009	Nicaragua	2009	III
724	KJ189292	DENV-3/PE/BID-V7081/2009	Peru	2009	III
725	JF920397	DENV-3/NI/BID-V5478/2010	Nicaragua	2010	III
726	JF920401	DENV-3/NI/BID-V5482/2010	Nicaragua	2010	III
727	JF920405	DENV-3/NI/BID-V5467/2010	Nicaragua	2010	III
728	JF920406	DENV-3/NI/BID-V5468/2010	Nicaragua	2010	III
729	JF920408	DENV-3/NI/BID-V5474/2010	Nicaragua	2010	III
730	JF920409	DENV-3/NI/BID-V5471/2010	Nicaragua	2010	III
731	JF937620	DENV-3/NI/BID-V5477/2010	Nicaragua	2010	III
732	JF937621	DENV-3/NI/BID-V5511/2010	Nicaragua	2010	III
733	JF937622	DENV-3/NI/BID-V5512/2010	Nicaragua	2010	III
734	JF937623	DENV-3/NI/BID-V5514/2010	Nicaragua	2010	III
735	JF937624	DENV-3/NI/BID-V5489/2010	Nicaragua	2010	III
736	JF937625	DENV-3/NI/BID-V5496/2010	Nicaragua	2010	III
737	JF937626	DENV-3/NI/BID-V5508/2010	Nicaragua	2010	III
738	JF937627	DENV-3/NI/BID-V5685/2010	Nicaragua	2010	III
739	JF937628	DENV-3/NI/BID-V5686/2010	Nicaragua	2010	III
740	JF937629	DENV-3/NI/BID-V5486/2010	Nicaragua	2010	III
741	JF937633	DENV-3/NI/BID-V5498/2010	Nicaragua	2010	III
742	JF937634	DENV-3/NI/BID-V5499/2010	Nicaragua	2010	III
743	JF937637	DENV-3/NI/BID-V5516/2010	Nicaragua	2010	III
744	JF937638	DENV-3/NI/BID-V5517/2010	Nicaragua	2010	III
745	JF937639	DENV-3/NI/BID-V5680/2010	Nicaragua	2010	III
746	JF937640	DENV-3/NI/BID-V5681/2010	Nicaragua	2010	III
747	JF937646	DENV-3/NI/BID-V5494/2010	Nicaragua	2010	III
748	JF937648	DENV-3/NI/BID-V5507/2010	Nicaragua	2010	III
749	JN000937	DENV-3/NI/BID-V5684/2010	Nicaragua	2010	III
750	JN000938	DENV-3/NI/BID-V5491/2010	Nicaragua	2010	III
751	JN093513	DENV-3/NI/BID-V5488/2010	Nicaragua	2010	III
752	JN093515	DENV-3/NI/BID-V5492/2010	Nicaragua	2010	III
753	KF973476	DENV-3/NI/BID-V7634/2011	Nicaragua	2011	III
754	KF973477	DENV-3/NI/BID-V7637/2011	Nicaragua	2011	III
755	KF973481	DENV-3/NI/BID-V7662/2011	Nicaragua	2011	III
756	KF973482	DENV-3/NI/BID-V7663/2011	Nicaragua	2011	III
757	KF973483	DENV-3/NI/BID-V7665/2011	Nicaragua	2011	III
758	KF973484	DENV-3/NI/BID-V7668/2011	Nicaragua	2011	III
759	KF973485	DENV-3/NI/BID-V7674/2011	Nicaragua	2011	III
760	KF973487	DENV-3/NI/BID-V7699/2011	Nicaragua	2011	III
761	KF973478	DENV-3/NI/BID-V7646/2012	Nicaragua	2012	III
762	KF973479	DENV-3/NI/BID-V7657/2012	Nicaragua	2012	III
763	KF973480	DENV-3/NI/BID-V7658/2012	Nicaragua	2012	III
764	KF973486	DENV-3/NI/BID-V7694/2012	Nicaragua	2012	III
765	KF954945	13GDZSDV30A	China	2013	III
766	KF954946	13GDZDVS30B	China	2013	III
767	KF954947	13GDZDVS30C	China	2013	III
768	KF954948	13GDZDVS30D	China	2013	III
769	KF954949	13GDZDVS30E	China	2013	III
770	KJ830751	Jeddah-2014	Saudi Arabia	2014	III
771	KF955449	DENV-3/VE/BID-V1121/36892.5	Venezuela	NA	III
772	KF955451	DENV-3/VE/BID-V1586/37622.5	Venezuela	NA	III
773	KF955453	DENV-3/VE/BID-V1589/37987.5	Venezuela	NA	III
774	KF955454	DENV-3/VE/BID-V1592/37987.5	Venezuela	NA	III
775	DQ863638	CH53489	Thailand	1973	N.A.
776	EU482558	DENV-3/US/BID-V1049/1998	Puerto Rico	1998	N.A.
777	FJ913015	DENV-3/BR/BID-V2380/2001	Brazil	2001	N.A.
778	KX380839	D3/SG/CT7/2012	Singapore	2012	N.A.
779	KX380840	D3/SG/CT8/2012	Singapore	2012	N.A.
780	KX380841	D3/SG/CT14/2012	Singapore	2012	N.A.
781	KU216208	Rajasthan.India/DMRC/Balotra87/2013	India	2013	N.A.
782	KU216209	Rajasthan.India/Balotra 87-s/2013	India	2013	N.A.
783	KX380842	D3/SG/CT37/2013	Singapore	2013	N.A.
784	KU050695	H87	Philippines	1956	V
785	JQ922554	DENV-3/USA/633798/1963	USA	1963	V
786	KM190937	VIROAF7	Philippines	1964	V
787	JN697379	DENV3/BR/D3LIMHO/2006	Brazil	2006	V
